# Supplementary material for: Evaluation of virtual tour in an online museum: Exhibition of Architecture of the Forbidden City
Source: PLoS One. 2022 Jan 6;17(1):e0261607. doi: 10.1371/journal.pone.0261607 (PMC8735558; doi:10.1371/journal.pone.0261607)
Supplement: S1 File — (XLS) [file pone.0261607.s001.xls]

## Sheet: data
Q1 When I wander, I feel like I’m in a real museum.	Q2 I felt like I was in a real museum.	Q3 The artifacts give me a very real feeling.	Q4 The space and objects in the virtual exhibit give real responses to my wandering behavior.	Q5 The process of my virtual tour is very natural and there are no restrictions.	Q6 When I move the camera, the picture changes very naturally.	Q7 When I zoom out or zoom in, the picture changes very naturally.	Q8 I understand what I can operate and what I can’t.	Q9 When I interacted with the exhibits, the feedback was as expected.	Q10 My perspective changed in line with my expectations.	Q11 I always knew the directions to visit.	Q12 I always know where I am.	Q13 I know how to locate myself when I am lost.	Q14 I know where we start and where we end.	Q15 I can get the information I want.	Q16 I get enough information from the exhibition.	Q17 The information I get is interesting to me.	Q18 I will discuss the information with others.
3	4	4	4	3	3	4	4	4	4	4	3	3	5	4	4	4	4
5	5	5	5	5	5	5	4	4	4	4	4	4	4	4	4	5	5
2	2	3	3	1	3	2	4	3	3	2	1	2	1	3	4	2	2
4	5	3	4	4	4	4	3	3	4	4	3	4	4	4	4	4	5
2	4	3	4	4	2	4	4	2	3	4	5	5	1	2	3	3	4
5	5	5	5	4	4	4	4	4	5	3	3	4	3	4	3	5	3
5	5	5	5	5	5	5	5	5	5	5	5	5	5	5	5	5	5
5	5	5	4	4	3	4	4	4	4	3	4	5	4	3	5	4	4
4	5	5	4	4	3	3	4	4	4	4	4	3	4	4	4	5	5
3	5	3	3	4	3	4	3	4	4	4	4	4	4	4	5	4	4
5	5	5	4	4	5	5	4	4	4	4	5	4	4	4	5	5	5
2	3	3	3	2	2	2	2	3	2	3	3	3	3	4	3	3	3
5	5	5	4	5	5	5	5	4	5	5	5	5	5	5	5	4	5
5	5	5	5	5	5	4	4	5	4	4	5	4	5	5	4	4	4
4	5	5	4	4	4	3	4	4	4	4	5	5	5	5	4	4	4
2	2	4	4	4	2	2	4	2	2	3	4	4	3	4	4	3	2
5	5	3	3	4	5	4	3	4	4	3	4	4	4	4	5	4	3
4	4	4	4	4	3	4	4	3	4	5	4	3	4	5	4	4	3
3	4	4	4	4	3	4	4	3	3	4	4	4	4	3	3	4	4
4	4	4	5	4	4	4	3	5	4	4	5	3	4	4	4	5	4
3	3	3	1	2	1	1	2	2	2	1	2	3	3	3	2	2	4
5	5	5	4	5	4	5	5	4	5	5	4	5	5	5	5	5	5
4	4	4	5	3	4	5	5	3	5	2	3	4	4	5	5	4	4
3	5	3	4	4	4	3	3	3	3	3	5	5	3	4	3	3	4
4	4	4	4	4	3	3	4	4	3	3	3	3	4	3	4	3	3
5	5	5	5	5	5	5	5	3	4	4	4	5	5	5	5	5	5
5	5	5	5	5	5	5	4	4	4	4	4	4	5	4	4	5	5
3	4	4	4	3	4	5	5	4	4	5	5	5	5	5	5	4	4
2	3	4	2	2	1	3	4	3	3	3	2	3	3	4	3	3	2
5	5	5	5	4	4	4	4	4	4	4	4	4	4	4	4	4	4
3	3	3	4	5	3	4	5	2	3	1	1	1	1	2	3	3	4
5	5	5	4	4	5	5	5	4	5	5	5	5	5	5	5	5	4
5	5	5	5	5	5	5	5	5	5	5	5	5	5	5	5	5	5
5	5	5	2	5	3	3	4	4	3	4	3	4	2	4	4	4	4
2	4	4	4	5	4	4	5	4	4	3	4	4	4	5	5	5	5
4	5	5	5	4	4	4	5	4	4	4	4	5	4	4	5	5	5
3	4	4	4	3	4	4	3	3	4	3	3	3	3	4	3	4	3
3	5	5	3	4	4	4	3	4	4	3	2	2	3	4	4	4	4
4	4	4	2	4	2	3	4	2	4	2	2	2	3	2	1	3	4
5	5	5	4	4	5	5	5	5	5	5	5	4	4	4	4	4	3
3	4	4	3	4	3	3	4	4	3	3	3	4	3	4	4	4	4
4	3	3	3	3	3	4	3	3	3	3	3	3	3	3	3	3	3
3	4	3	4	3	4	3	4	4	3	4	4	4	3	4	3	4	3
3	4	4	4	3	5	5	4	4	5	4	4	3	4	3	4	5	3
3	3	4	3	4	3	4	4	3	4	4	4	4	3	3	3	4	3
4	5	4	4	4	5	4	4	4	4	4	5	4	4	4	4	5	5
4	5	5	5	5	5	4	5	5	5	4	5	5	5	5	4	5	5
5	5	5	5	5	5	5	5	5	5	5	5	5	5	5	5	5	5
5	5	5	5	5	5	5	5	5	5	5	5	5	5	5	5	5	5
5	5	5	4	4	4	4	4	4	4	4	4	4	4	4	4	4	4
2	3	3	4	2	4	4	2	3	3	3	5	5	5	3	3	3	4
5	5	5	5	3	4	4	3	4	4	1	4	5	3	5	5	5	3
4	5	5	4	4	5	5	4	4	4	4	4	5	4	4	4	5	4
5	5	5	5	5	5	5	5	5	5	5	5	5	5	5	5	5	5
5	5	5	5	4	4	4	5	5	5	2	2	2	3	2	3	3	3
4	4	4	4	3	3	4	3	4	4	3	4	4	4	4	4	4	4
5	5	5	5	4	4	4	4	4	4	2	2	2	2	2	3	3	3
3	5	3	3	3	3	4	5	3	3	5	5	5	5	3	3	3	3
4	4	4	4	3	4	4	5	4	4	5	5	5	5	4	4	4	5
5	5	5	4	5	4	5	5	4	4	3	4	4	3	5	5	5	5
4	3	5	4	4	4	3	5	4	3	2	2	2	2	4	4	4	4
1	1	1	1	5	3	5	5	1	1	1	2	3	3	1	1	1	3
3	4	3	4	3	3	3	4	3	4	3	3	4	3	4	4	4	4
5	5	5	5	5	5	5	5	5	5	4	5	5	5	4	4	5	5
5	5	5	5	5	5	4	5	4	5	5	5	5	5	5	5	5	5
4	4	4	4	4	4	4	4	4	4	4	4	3	4	4	3	3	3
4	5	5	4	4	4	5	5	5	5	5	3	3	4	5	5	4	4
3	3	2	3	1	3	3	5	3	3	4	4	4	4	3	3	4	3
4	5	4	3	4	4	3	4	4	3	3	3	3	4	4	4	4	5
3	5	4	4	4	4	4	4	4	4	3	3	3	3	3	5	5	4
1	1	1	1	1	1	1	1	1	1	5	1	1	1	1	3	1	1
3	3	3	3	3	3	3	3	3	3	3	2	3	3	2	2	3	2
5	4	5	4	4	3	5	4	4	4	3	3	5	5	4	3	4	5
4	5	5	4	5	5	5	5	5	5	5	5	5	5	5	5	5	5
5	5	5	5	5	5	5	5	5	5	5	5	5	5	5	5	5	5
2	3	3	2	2	2	2	2	3	3	2	3	2	2	2	3	3	4
3	4	3	2	3	4	4	3	3	3	4	3	4	4	4	4	5	3
4	4	4	3	2	5	4	4	1	4	5	4	5	4	3	3	5	5
4	4	4	4	4	4	5	4	4	3	5	4	4	5	3	5	5	4
4	4	3	3	4	4	5	3	4	4	4	4	3	5	3	3	3	4
5	5	5	4	5	5	5	5	5	5	5	5	5	5	5	5	5	5
5	5	5	5	2	4	5	5	5	4	2	4	5	5	3	5	5	5
5	5	4	4	4	4	5	4	5	4	4	4	4	4	3	4	4	4
3	4	4	3	2	3	3	4	3	3	3	4	4	4	2	2	2	2
1	2	3	1	1	1	1	2	4	1	1	1	2	2	2	4	5	5
5	5	5	5	5	5	5	5	5	5	4	4	5	4	5	5	5	5
4	4	3	3	4	5	4	5	4	4	4	5	5	4	4	5	4	3
5	5	4	2	2	5	2	2	4	4	2	3	3	2	3	2	2	3
5	5	5	4	5	4	3	4	3	2	2	2	2	1	3	3	4	4
4	4	4	3	4	4	3	4	4	4	5	4	3	4	5	4	4	4
4	4	5	4	4	4	4	2	3	3	2	4	4	4	4	4	4	3
5	5	5	5	5	5	5	5	5	5	4	4	4	4	4	5	5	5
4	4	4	4	3	2	2	4	3	2	4	4	2	4	3	4	3	4
5	5	5	5	5	4	3	5	4	5	3	5	3	3	3	3	3	3
5	5	5	4	5	5	5	5	5	4	5	5	5	5	5	5	5	5
4	4	4	4	4	4	4	3	3	4	3	4	3	4	3	4	4	4
4	4	4	4	4	3	4	3	3	3	3	2	2	2	3	3	3	3
4	4	3	4	4	5	3	3	4	4	4	3	3	3	3	3	4	3
4	5	5	5	4	3	3	4	4	3	4	4	4	4	4	4	4	4
4	4	3	4	5	3	5	5	4	3	5	5	5	5	4	4	4	5
5	5	5	5	4	4	5	5	4	4	5	4	4	5	5	4	5	4
3	3	4	3	2	3	3	5	3	3	2	2	3	2	4	4	4	3
4	4	4	4	5	5	4	4	4	4	5	3	3	4	4	4	4	3
3	3	3	4	2	4	4	5	3	2	4	4	5	5	3	3	4	4
4	4	4	4	3	3	3	3	4	4	3	3	4	3	4	4	4	3
4	4	5	5	4	4	4	4	3	3	3	4	3	5	4	3	4	3
3	3	4	3	4	4	3	3	4	4	3	3	3	3	3	3	4	3
5	5	5	5	5	5	5	5	5	5	5	5	5	5	5	5	5	5
5	5	5	5	5	5	5	5	5	5	5	5	5	5	5	5	5	5
3	3	4	2	2	4	3	2	4	5	5	2	3	4	2	5	4	4
4	4	3	4	3	3	4	4	3	3	3	4	2	3	4	3	3	4
2	2	3	3	1	2	3	5	1	2	5	5	4	5	3	3	5	5
4	4	4	4	3	4	4	3	4	4	3	3	3	3	4	4	4	3
4	4	4	3	2	3	4	2	3	3	2	2	3	2	2	2	4	4
3	4	5	3	3	2	3	4	4	4	5	5	5	5	4	2	3	3
4	5	5	4	5	5	5	5	4	5	4	4	4	3	5	4	5	5
3	3	4	4	4	4	3	4	3	4	4	4	3	4	4	3	4	4
5	4	5	4	4	3	4	4	4	5	5	5	4	4	4	5	4	4
4	4	4	5	4	5	4	5	4	5	4	4	4	4	4	4	4	3
5	4	5	5	5	4	4	3	4	4	2	2	3	4	3	4	5	4
4	4	4	5	3	3	3	5	4	4	3	5	4	3	3	3	3	3
4	4	3	4	3	4	3	4	4	3	2	4	5	3	1	3	4	2
5	5	5	5	5	5	4	4	3	5	4	3	3	5	5	5	4	5
3	3	3	3	4	2	4	2	2	2	2	2	2	3	3	2	2	3
3	5	4	4	4	3	4	3	4	3	4	4	3	3	4	4	4	3
4	5	3	2	5	3	4	2	4	4	2	2	4	2	3	2	4	2
4	5	4	4	5	4	4	5	4	4	4	4	4	4	4	4	5	3
4	3	4	3	4	3	4	4	3	4	3	2	2	2	3	3	4	4
2	1	2	4	2	2	4	1	3	4	4	2	4	2	2	4	2	4
5	5	5	5	5	5	5	5	5	5	5	5	5	5	5	5	5	5
5	5	4	4	3	4	4	5	4	4	3	4	3	3	4	4	5	4
5	4	5	4	4	5	4	5	5	4	4	4	4	5	5	4	3	4
3	4	5	4	4	4	3	4	4	3	2	4	5	3	5	4	3	4
4	4	5	4	4	3	4	3	4	4	4	3	3	4	4	5	5	4
5	5	4	4	4	5	4	5	4	4	4	4	4	5	4	4	5	5
5	5	5	5	5	5	5	1	5	5	5	5	1	5	1	5	5	5
5	5	5	5	4	5	4	5	5	5	4	3	4	4	5	5	5	5
3	4	4	5	5	2	5	5	5	4	3	2	3	4	5	4	4	5
5	5	5	5	5	5	5	5	5	5	5	5	5	5	5	5	5	5
2	4	4	3	1	2	5	5	4	1	2	4	4	2	3	3	2	4
5	4	4	3	5	4	4	5	5	5	5	5	5	4	5	5	5	5
4	5	4	5	3	5	5	4	3	4	3	5	3	5	5	3	4	5
4	5	3	4	4	3	4	5	4	5	3	4	3	5	4	4	5	3
5	4	4	5	5	5	3	3	3	2	2	2	5	2	3	4	3	4
4	5	5	3	3	4	4	3	4	4	4	4	4	5	3	3	4	4
3	3	3	2	2	3	3	2	3	3	2	2	2	3	3	3	3	3
4	4	5	5	4	5	5	5	4	5	5	4	4	4	5	5	4	4
3	5	5	4	3	5	3	3	4	5	3	4	3	5	4	5	4	3
4	4	5	5	4	5	4	3	5	4	4	5	4	5	5	4	5	4
2	3	2	3	3	3	3	2	2	3	3	2	3	2	2	3	2	3
2	3	4	3	3	2	3	3	4	4	4	2	4	5	4	4	3	4
5	4	4	4	3	4	4	3	3	4	5	5	4	4	4	4	5	4
5	5	5	5	4	4	4	4	5	4	4	4	4	4	5	5	5	4
3	4	4	3	3	3	2	3	2	3	3	4	4	3	4	4	4	4
5	5	5	5	5	4	5	5	5	4	4	4	4	5	5	4	5	5
5	4	5	4	4	4	5	5	5	4	5	4	4	5	4	4	4	5
4	5	4	5	4	5	5	5	4	5	5	4	5	4	5	4	5	4
4	4	3	4	4	5	3	5	4	4	5	5	4	4	4	4	5	4
4	4	5	4	5	3	5	5	4	3	3	5	4	5	4	5	4	5
4	4	3	5	4	5	4	3	3	5	4	2	3	2	5	5	4	4
4	5	4	4	3	4	4	3	3	4	4	4	4	3	4	3	4	3
2	2	2	4	3	3	1	5	2	1	3	2	4	2	5	5	4	5
3	2	3	1	2	4	3	1	3	4	3	4	5	4	4	2	3	2
4	4	5	4	4	5	3	4	5	5	5	5	4	4	4	4	5	4
4	4	5	4	4	3	3	3	4	4	4	3	4	3	5	4	4	3
3	4	4	4	3	4	3	5	3	3	3	2	2	4	4	4	3	4
4	5	4	5	4	5	4	5	5	4	4	3	2	3	5	4	5	4
3	3	4	3	2	3	4	2	2	2	3	4	4	5	4	3	4	5
4	5	4	5	4	4	5	4	5	4	4	5	5	4	5	4	4	5
4	4	5	3	4	5	4	4	3	4	4	3	4	3	5	4	4	3
5	5	4	4	5	4	5	5	4	4	4	5	4	5	5	4	5	4
5	5	4	4	4	4	5	5	5	5	4	5	4	4	5	4	5	4
4	4	5	3	5	5	4	5	3	4	3	4	5	4	5	4	5	4
4	5	4	5	4	5	4	4	5	5	5	4	5	4	4	5	4	5
4	4	5	5	3	4	3	3	4	4	3	3	3	4	4	4	5	4
3	4	4	3	4	3	3	2	4	2	3	2	3	2	2	3	4	3
5	5	5	4	5	5	5	3	4	4	3	4	3	2	4	5	5	4
5	5	4	5	4	5	4	5	4	4	5	3	5	4	5	4	5	4
4	3	4	3	4	3	4	5	5	4	4	3	4	3	5	3	5	4
4	4	5	4	4	5	5	3	3	4	4	4	4	5	4	3	4	3
2	4	3	3	2	3	3	4	4	4	4	4	3	4	3	4	3	4
4	5	4	4	3	3	3	4	4	4	3	3	3	4	3	4	4	2
5	4	4	4	3	3	3	4	4	5	4	5	5	5	4	5	5	5
4	4	5	4	5	4	3	5	4	4	4	5	4	5	5	4	3	5
4	5	4	5	5	4	4	4	5	4	4	5	5	4	5	5	4	4
5	5	4	5	5	3	2	4	5	5	3	2	2	4	4	5	5	4
5	4	3	3	2	3	1	5	4	4	2	3	2	1	3	4	5	4
1	3	2	2	3	2	4	4	3	4	2	2	1	4	3	4	4	5
3	4	4	3	2	4	4	4	3	4	3	3	4	3	4	4	3	3
5	4	4	4	4	5	5	4	4	5	3	3	3	4	4	4	4	5
4	4	3	2	5	3	4	4	4	3	5	4	2	4	5	4	5	4
4	4	3	4	3	4	3	4	5	3	3	2	1	2	4	3	2	4
4	5	5	3	2	4	3	4	4	3	2	3	4	5	4	3	4	5
3	4	4	4	3	4	4	4	3	3	3	3	4	3	4	4	4	3
4	4	4	3	5	5	4	5	3	4	5	5	5	5	4	5	5	4
4	5	5	5	5	5	4	5	5	4	4	5	5	5	5	5	4	5
2	3	4	5	4	3	2	1	4	3	2	1	2	3	5	3	5	4
3	4	5	4	5	2	1	3	2	4	2	3	4	5	5	1	2	1
4	5	5	4	4	5	5	5	4	4	5	4	5	4	4	5	5	4
4	4	5	4	5	4	5	5	4	4	5	5	3	4	4	5	4	5
3	4	5	4	4	5	5	3	4	4	4	5	4	5	3	4	4	5
2	3	4	5	4	3	5	2	4	5	2	1	2	3	4	3	5	4
4	5	4	4	4	4	4	4	5	3	3	3	4	3	5	5	5	5
5	5	5	5	5	5	5	5	5	5	5	5	5	5	5	5	5	5
5	5	4	4	4	4	3	4	4	3	3	3	4	4	5	5	4	4
4	5	4	4	4	4	4	4	5	3	3	3	4	3	5	5	5	5
4	4	4	3	3	2	4	4	4	3	2	3	3	4	4	3	3	3
3	3	3	3	3	3	3	3	3	3	4	4	3	4	3	4	5	4
4	4	4	4	4	4	4	4	4	4	2	2	2	2	3	3	3	3
5	5	5	5	5	5	5	4	4	4	5	5	5	5	4	4	4	4
4	4	5	5	2	2	2	3	3	3	2	1	2	2	4	5	4	4
2	2	2	2	1	4	4	1	4	3	1	1	1	1	2	3	3	2

## Sheet: tags
Item	Point	Label
I felt like I was in a real museum.	1.0	strongly disagree
	2.0	disagree
	3.0	general
	4.0	agree
	5.0	strongly agree
The artifacts give me a very real feeling.	1.0	strongly disagree
	2.0	disagree
	3.0	general
	4.0	agree
	5.0	strongly agree
When I wander, I feel like I’m in a real museum.	1.0	strongly disagree
	2.0	disagree
	3.0	general
	4.0	agree
	5.0	strongly agree
The space and objects in the virtual exhibit give real responses to my wandering behavior.	1.0	strongly disagree
	2.0	disagree
	3.0	general
	4.0	agree
	5.0	strongly agree
The process of my virtual tour is very natural and there are no restrictions.	1.0	strongly disagree
	2.0	disagree
	3.0	general
	4.0	agree
	5.0	strongly agree
When I move the camera, the picture changes very naturally.	1.0	strongly disagree
	2.0	disagree
	3.0	general
	4.0	agree
	5.0	strongly agree
When I zoom out or zoom in, the picture changes very naturally.	1.0	strongly disagree
	2.0	disagree
	3.0	general
	4.0	agree
	5.0	strongly agree
When I interacted with the exhibits, the feedback was as expected.	1.0	strongly disagree
	2.0	disagree
	3.0	general
	4.0	agree
	5.0	strongly agree
I understand what I can operate and what I can’t.	1.0	strongly disagree
	2.0	disagree
	3.0	general
	4.0	agree
	5.0	strongly agree
My perspective changed in line with my expectations.	1.0	strongly disagree
	2.0	disagree
	3.0	general
	4.0	agree
	5.0	strongly agree
I always know where I am.	1.0	strongly disagree
	2.0	disagree
	3.0	general
	4.0	agree
	5.0	strongly agree
I know how to locate myself when I am lost	1.0	strongly disagree
	2.0	disagree
	3.0	general
	4.0	agree
	5.0	strongly agree
I know where we start and where we end.	1.0	strongly disagree
	2.0	disagree
	3.0	general
	4.0	agree
	5.0	strongly agree
I always knew the directions to visit.	1.0	strongly disagree
	2.0	disagree
	3.0	general
	4.0	agree
	5.0	strongly agree
I can get the information I want.	1.0	strongly disagree
	2.0	disagree
	3.0	general
	4.0	agree
	5.0	strongly agree
I get enough information from the exhibition.	1.0	strongly disagree
	2.0	disagree
	3.0	general
	4.0	agree
	5.0	strongly agree
The information I get is interesting to me.	1.0	strongly disagree
	2.0	disagree
	3.0	general
	4.0	agree
	5.0	strongly agree
I will discuss the information with others.	1.0	strongly disagree
	2.0	disagree
	3.0	general
	4.0	agree
	5.0	strongly agree
